# Supplementary material for: Integrated Network Pharmacology Analysis and In Vitro Validation Revealed the Potential Active Components and Underlying Mechanistic Pathways of Herba Patriniae in Colorectal Cancer
Source: Molecules. 2021 Oct 5;26(19):6032. doi: 10.3390/molecules26196032 (PMC8513027; doi:10.3390/molecules26196032)
Supplement: Supplementary file 1 [file molecules-26-06032-s001.zip]

Archive with 1 entries (1 files):
- molecules-1356617-supplementary.pdf
